# Supplementary material for: Impact of Levetiracetam Treatment on 5-Aminolevulinic Acid Fluorescence Expression in IDH1 Wild-Type Glioblastoma
Source: Cancers (Basel). 2022 Apr 25;14(9):2134. doi: 10.3390/cancers14092134 (PMC9099986; doi:10.3390/cancers14092134)
Supplement: Supplementary file 1 [file cancers-14-02134-s001.zip]

Archive with 1 entries (1 files):
- cancers-1675210-supplementary.pdf
